# Supplementary material for: Do We Ask What the Deities Can Do for Us? The Roles of Dao Religion and Resilience in Suicidality in Chronic Pain
Source: Pain Res Manag. 2025 Apr 17;2025:3056383. doi: 10.1155/prm/3056383 (PMC12021491; doi:10.1155/prm/3056383)
Supplement: Supporting Information — Supporting 1: Excel file (n = 96), PRS scores, is the raw data for the preliminary of Mandarin Chinese version of PRS. Related information is mentioned in the Questionnaires section under Methods. [file 3056383.f1.xlsx]

## Sheet: 表單回應 1
subject	gender	age	education	job	social welfare(0=no, 1=yes)	smoking	psychiatric disorder	sleep disturbance	PRS1	PRS2	PRS3	PRS4	PRS5	PRS6	PRS7	PRS8	PRS9	PRS10	PRS11	PRS12	PRS13	PRS14	PRS_total	PHQ_total	WHOQOL_total
1	2	41.5889	12	1	1	0	1	1	3	3	4	4	4	3	3	4	4	4	3	4	4	3	50	1	118
2	2	23.3972	16	1	0	0	1	1	1	1	1	3	1	0	1	1	2	1	1	1	1	1	16	25	61
3	2	32.0222	18	1	0	0	0	1	2	3	3	3	3	3	3	3	2	3	2	2	2	3	37	6	89
4	2	31.3	16	1	0	0	1	1	4	4	4	4	3	2	2	3	3	3	3	2	3	2	42	19	94
5	1	63.95	18	2	0	0	0	1	2	4	4	4	2	3	3	4	3	3	4	4	4	4	48	2	118
6	1	40.7639	16	0	1	1	1	1	3	2	2	3	1	0	2	1	2	2	3	0	1	1	23	17	77
7	2	38.8417	16	0	0	0	0	0	4	2	2	2	1	0	0	1	2	1	1	1	0	0	17	12	95
8	1	38.9722	16	1	0	0	0	0	2	2	1	3	2	2	2	1	2	2	3	2	3	3	30	14	92
9	1	40.9694	16	1	0	0	0	1	3	3	3	3	3	3	3	3	3	3	4	3	3	3	43	9	82
10	2	37.8444	16	0.5	0	0	0	0	2	1	3	2	3	3	3	1	2	2	3	1	2	2	30	5	95
11	1	47.1306	18	1	0	3	1	1	1	1	2	2	1	1	1	1	1	1	2	1	1	1	17	25	74
12	2	53.25	16	1	1	0	0	0	2	1	3	4	2	1	1	1	2	2	2	2	2	2	27	15	100
13	2	40.5194	18	1	1	0	1	1	4	2	3	4	3	2	2	2	3	2	3	3	3	3	39	15	80
14	1	46.4444	9	0.5	1	3	0	1	3	3	3	4	2	2	4	0	2	3	4	3	3	2	38	10	78
15	2	25.7833	16	0	0	0	1	1	2	1	1	2	2	2	2	1	0	1	1	2	2	2	21	25	65
16	2	36.6778	12	1	0	0	0	0	2	2	3	3	2	2	3	3	3	3	4	3	3	3	39	20	99
17	2	27.4083	18	1	0	0	0	0	3	3	4	3	2	3	4	4	4	4	4	2	3	2	45	5	118
18	2	47.9139	16	1	0	0	0	0	4	4	4	4	3	4	4	0	3	4	4	3	3	3	47	4	128
19	2	45.9806	16	1	0	0	1	0	4	4	4	4	4	4	4	3	3	3	4	4	4	4	53	12	97
20	1	31.6222	16	1	0	0	0	0	0	2	1	3	0	1	1	0	0	1	3	2	3	3	20	3	130
21	2	37.4167	16	0	0	0	1	0	3	2	3	2	2	2	3	3	3	3	3	3	3	3	38	18	98
22	2	55.3444	9	1	0	0	0	0	3	3	3	3	3	3	3	3	3	3	3	3	3	3	42	18	107
23	1	37.7417	9	1	0	4	0	1	4	4	4	3	3	4	4	4	4	4	4	3	2	2	49	14	105
24	1	60.8833	9	2	0	2	0	0	3	3	3	3	3	3	3	3	3	3	3	3	3	3	42	18	117
25	2	62.6806	9	2	0	0	0	0	3	3	2	2	2	2	3	4	3	3	3	3	3	3	39	13	99
26	2	54.975	12	1	0	0	0	1	2	1	2	1	1	1	1	1	0	1	1	1	1	1	15	8	108
27	1	21.9417	16	1	0	0	0	0	4	4	4	4	4	4	4	4	4	4	4	4	4	4	56	3	118
28	2	20.9444	16	1	0	0	0	0	1	1	3	3	3	3	3	3	3	3	3	3	2	3	37	9	120
29	2	40.3361	16	1	0	0	0	0	3	3	4	4	3	4	4	4	4	4	4	4	4	4	53	3	130
30	2	39.225	12	1	0	0	0	0	4	4	4	4	4	4	4	4	4	4	4	2	2	2	50	11	89
31	2	20.0111	16	1	0	0	0	0	4	4	4	4	4	4	4	4	4	4	4	4	4	4	56	0	115
32	2	29.15	16	1	0	0	0	0	4	4	4	4	4	4	4	4	3	3	3	4	3	4	52	4	94
33	1	27.5806	16	1	0	0	0	0	4	3	3	4	4	4	4	4	4	4	4	4	4	4	54	2	134
34	2	25.1833	16	1	0	0	0	1	2	2	2	2	2	2	2	2	2	2	2	2	2	2	28	15	86
35	1	29.5778	16	1	0	0	0	1	2	2	2	2	2	2	2	2	2	2	2	2	2	2	28	18	84
36	2	46.5083	16	1	0	0	0	0	4	3	3	3	3	3	3	3	3	3	3	3	3	3	43	10	89
37	2	31.7583	16	1	0	0	0	0	4	4	4	4	4	4	4	4	4	4	4	4	4	4	56	8	124
38	2	49.9278	12	1	0	0	0	0	2	2	2	2	2	3	3	3	4	3	4	4	4	4	42	5	115
39	2	29.9167	12	1	0	3	1	1	4	4	4	4	4	4	3	4	4	4	4	4	0	0	47	26	60
40	2	48.7806	12	2	0	0	1	1	1	1	1	3	1	2	1	0	0	1	1	0	2	2	16	25	72
41	2	25	16	1	0	0	0	0	3	1	3	3	1	1	2	1	3	1	2	1	1	3	26	9	90
42	2	43.5667	12	0.5	0	3	1	1	1	3	3	2	3	2	3	1	1	4	3	3	4	1	34	9	83
43	2	52	12	0.5	0	2	0	0	2	3	3	2	0	0	0	0	0	0	0	0	1	0	11	17	76
44	2	48.7889	12	0	0	2	1	1	2	0	1	1	3	1	1	0	1	2	4	1	2	2	21	16	62
45	1	30.6222	16	0	0	0	1	1	3	3	3	2	2	2	2	0	2	1	1	2	2	2	27	9	79
46	2	27.325	16	0	0	0	1	1	3	3	2	2	2	2	3	2	1	1	1	1	2	2	27	21	78
101	1	46	16	1	0	0	0	0	3	3	2	1	0	1	1	0	0	1	3	1	3	4	23	3	98
102	2	51	12	1	0	3	1	1	1	2	1	1	2	1	0	2	0	2	3	0	1	1	17	17	80
103	2	55	14	1	0	0	0	1	1	4	2	4	1	0	0	0	0	0	1	1	0	0	14	14	73
104	2	64	6	0.5	0	0	1	1	2	2	3	2	2	2	2	2	2	3	2	3	3	2	32	14	66
105	2	36	14	1	0	0	0	1	1	3	3	4	0	1	1	2	1	1	4	4	2	2	29	8	84
106	2	28	14	1	0	0	0	0	2	3	3	3	2	2	2	3	3	3	3	2	2	2	35	8	94
107	2	56	9	0.5	0	0	1	1	2	2	2	1	0	0	1	1	0	1	3	2	1	2	18	7	90
108	2	41	14	1	0	0	0	1	2	3	3	3	2	1	1	2	3	2	2	2	3	3	32	5	92
109	2	32	12	1	0	0	0	1	4	4	1	4	4	4	4	4	4	4	4	4	3	4	52	2	113
110	2	25	14	1	0	0	0	0	3	3	3	4	2	1	2	2	0	4	3	2	3	3	35	6	91
111	2	43	12	1	0	0	0	0	2	3	2	4	2	2	3	3	3	4	4	3	4	4	43	10	104
112	1	43	14	1	0	0	0	0	2	1	2	2	1	1	1	1	1	1	2	1	2	2	20	8	78
113	2	51	12	1	0	0	0	0	3	3	3	3	2	3	2	1	1	2	2	2	2	2	31	6	79
114	1	36	14	1	0	0	0	0	3	3	3	2	3	3	3	3	3	3	3	3	3	3	41	4	103
115	2	47	14	1	0	0	0	1	0	1	1	4	0	0	0	1	1	1	0	0	1	0	10	7	87
116	2	64	16	0.5	0	0	1	0	1	2	3	3	2	2	2	1	1	1	1	1	2	1	23	10	59
117	1	37	12	0	1	0	1	1	0	0	1	1	1	1	0	1	0	0	1	1	1	0	8	21	44
118	2	44	9	1	0	0	1	1	0	0	0	4	2	0	0	0	0	0	0	0	0	1	7	23	64
119	2	44	12	1	0	2	1	1	2	2	2	2	2	2	2	2	2	2	2	2	2	2	28	23	65
120	2	37	12	0.5	1	0	0	1	3	3	3	3	2	2	2	2	2	2	3	2	2	3	34	7	101
121	2	40	14	1	0	0	0	1	3	3	3	3	2	2	2	2	2	2	3	1	2	0	30	4	87
122	2	39	12	0.5	0	0	1	0	4	3	4	4	2	2	2	0	0	2	3	0	1	1	28	4	86
123	2	46	12	1	0	0	0	1	3	3	3	3	2	1	2	2	1	1	2	2	2	3	30	8	75
124	2	57	12	0.5	0	0	0	0	4	4	4	4	4	4	4	4	4	4	4	4	4	4	56	2	126
125	2	50	14	1	0	0	0	1	4	4	4	4	3	4	4	3	2	4	4	4	4	4	52	5	122
126	1	27	12	0	0	1	1	1	3	3	3	1	1	1	1	0	1	2	2	2	3	4	27	20	66
127	2	55	14	1	0	0	0	1	2	2	2	3	2	0	2	2	2	2	3	3	3	2	30	5	100
128	2	46	12	0.5	0	1	0	0	1	1	1	2	1	1	1	0	0	1	1	1	1	0	12	20	84
129	2	40	14	1	0	0	0	0	3	3	3	3	2	2	2	1	1	2	2	2	1	1	28	3	106
130	2	46	14	1	0	0	0	0	4	3	3	3	3	2	2	2	2	2	2	2	2	2	34	4	98
131	2	43	14	1	0	0	0	1	4	2	2	3	2	3	3	4	4	4	4	3	4	3	45	6	97
132	2	45	14	1	0	0	0	1	2	2	2	2	0	1	1	1	1	1	2	2	2	2	21	7	88
133	2	41	6	0	1	4	1	1	4	2	2	3	2	4	4	1	3	4	2	4	1	3	39	17	54
134	2	31	14	0.5	0	0	0	1	4	3	3	4	4	3	3	2	3	3	4	2	2	4	44	10	103
135	2	38	14	0.5	0	0	1	1	2	0	0	1	0	0	0	2	1	1	1	0	0	1	9	5	103
136	2	42	14	1	0	0	0	1	0	0	0	0	0	0	0	0	0	0	0	0	0	0	0	13	89
137	2	36	14	1	0	0	0	1	2	2	3	3	2	2	2	3	1	1	2	1	1	2	27	14	95
301	2	58	12	1	0	0	0	0	4	4	4	4	4	4	4	4	4	4	4	4	4	4	56	3	110
302	2	51	12	1	0	0	0	0	4	4	4	4	4	4	4	2	4	4	4	4	4	4	54	2	96
303	2	48	12	1	0	0	0	1	4	4	4	4	4	4	3	3	3	3	3	3	3	4	49	4	96
304	2	44	16	1	0	0	0	0	0	0	0	0	0	0	0	0	0	0	0	0	0	0	0	6	100
305	2	37	14	1	0	0	0	0	4	4	4	4	3	3	3	3	3	3	3	3	4	4	48	6	112
306	2	22	16	1	0	0	0	1	4	4	4	4	4	4	4	4	4	4	4	4	4	4	56	10	99
307	2	23	14	1	0	0	0	0	3	4	4	4	4	4	3	3	3	2	3	3	3	4	40	5	98
308	2	21	14	0	0	0	0	1	3	3	3	1	2	1	2	2	2	1	1	3	3	3	24	14	86
138	2	29	14	1	0	0	0	1	3	3	3	3	2	2	2	2	0	0	2	2	2	2	24	10	82
139	2	32	14	1	0	0	0	1	3	2	2	3	2	2	2	2	2	3	3	3	3	4	29	1	81
140	2	59	9	1	0	0	0	1	4	4	4	1	0	1	4	4	4	4	4	4	4	3	38	11	85
141	1	32	14	0	0	1	1	1	2	2	1	2	1	3	3	0	1	2	1	0	2	2	18	16	71
142	2	42	16	1	0	0	1	1	0	1	1	1	2	1	2	3	3	3	3	2	3	1	22	10	92

## Sheet: 工作表1
gender	1=male,2=female
PRS	pain resilience scale
marriage	未婚0已婚1離婚2喪偶3
PHQ	patient health questionnaire
PCS	pain catastrophizing scale
BPI	brief pain inventory
SDS	severity of dependence scale
BRS	brief resilience scale
family	0=獨居、1=與非親屬同住、2=與家人同住
job	待業中=0、學生或全職=1、兼職=0.5
surgery	1=yes,0=no
ED visit	從來沒有因為下背疼痛而去急診=0、1-3次=2、7次以上=7
LBP_average	過去一週平均下背痛分數
LBP_worst	過去一週最高下背痛分數
psychiatric disorder	以上皆無=0、有=1
sleep disturbance	1=yes,0=no
smoking	否=0,已戒菸超過3年=1,一天小於半包=2,半包至一包=3,一天一包以上=4
lifestyle	0=固定作息 1=需要經常調整作息
medday	過去兩星期內因為頭痛吃了幾天止痛藥
