# Supplementary material for: Do We Ask What the Deities Can Do for Us? The Roles of Dao Religion and Resilience in Suicidality in Chronic Pain
Source: Pain Res Manag. 2025 Apr 17;2025:3056383. doi: 10.1155/prm/3056383 (PMC12021491; doi:10.1155/prm/3056383)
Supplement: Supporting Information — Supporting 2: Excel file, PRS and demo test, is the raw data for the logistic regression on the probability of attempting suicide. [file 3056383.f2.xlsx]

## Sheet: 表單回應 1
subject	age	gender	education	marriage	job	religion	social welfare	opioid	PRStotal	suicide
CJT01	82	male	12	married	retired	Traditional Chinese	none	no	53	0
WBS02	38	male	16	married	unemployed	Dao	disability	yes	2	1
CML03	43	Female	12	divorced	part time	Dao	none	yes	17	1
HPJ04	42	Female	16	single	student	Buddhism	disability	yes	50	0
CHY05	27	male	12	single	part time	Dao	none	no	31	0
CCL06	63	Female	9	single	unemployed	Dao	economic, disability	yes	19	0
CCK07	40	male	16	single	full time	Dao	none	no	39	0
LTN08	58	Female	12	divorced	unemployed	Buddhism	economic	yes	15	1
CCM09	43	male	16	single	unemployed	Catholic	none	yes	15	0
YWC10	24	male	16	single	full time	Traditional Chinese	none	no	30	0
LCN11	31	male	12	single	full time	none	none	no	44	0
SMF12	48	Female	12	widow	full time	Dao	none	yes	41	0
YSN13	26	Female	16	single	unemployed	Catholic	disability	yes	11	1
CHC14	52	Female	12	divorced	unemployed	Dao	none	yes	14	1
HYC15	29	Female	16	single	full time	Traditional Chinese	none	no	33	0
HJL16	49	male	9	divorced	part time	Dao	economic	yes	26	0
LDW17	45	male	9	married	unemployed	Dao	economic	yes	31	0
CWH18	42	Female	12	married	house wife	Dao	economic	no	49	0
CSC19	38	male	16	single	full time	Dao	disability	yes	36	0
CJC20	44	male	12	single	part time	Dao	none	yes	21	0
HCH21	37	male	12	divorced	unemployed	none	economic, disability	yes	7	1
CTS22	33	Female	16	divorced	unemployed	Dao	disability	yes	26	1
HTS23	43	Female	12	married	house wife	Christian	none	yes	8	1
HPW24	40	Female	16	single	full time	Dao	none	no	26	0
