# Supplementary material for: Do We Ask What the Deities Can Do for Us? The Roles of Dao Religion and Resilience in Suicidality in Chronic Pain
Source: Pain Res Manag. 2025 Apr 17;2025:3056383. doi: 10.1155/prm/3056383 (PMC12021491; doi:10.1155/prm/3056383)
Supplement: Supporting Information — Supporting 3: Text file, PRS 1to 14_ n = 96, is the R code for the preliminary investigation of the internal consistency and construct validity of the Mandarin translation of the PRS. Related information is mentioned in the Questionnaires section under Methods. [file 3056383.f3.txt]

## ----setup, include=FALSE-----------------------------------
knitr::opts_chunk$set(echo = TRUE)


## ----packages, echo=FALSE-----------------------------------
library(tidyverse)
library(lubridate)
library(readxl)
require(ggplot2)
require(methods)
library(modelr)
require(corrplot)
require(moments)
library(lavaan)
require(semPlot)
require(ggpubr)


## ----files, echo=FALSE--------------------------------------
rawPRS <- read_excel('(n=96)PRS scores.xlsx')
rawPRS[,c('subject','gender','job','smoking','social welfare(0=no, 1=yes)','psychiatric disorder','sleep disturbance')]<- sapply (rawPRS[,c('subject','gender','job','smoking','social welfare(0=no, 1=yes)','psychiatric disorder','sleep disturbance')], as.character)
summary(rawPRS)
sd(rawPRS$age)
sd(rawPRS$education)


## ----correlations, echo=FALSE-------------------------------

corrplot(cor (select(rawPRS, c(24:26))), 
         method="number",type='lower',
         col = gray.colors(200, start = 1, end = 0), cl.cex = 0.6, tl.col="black",insig="label_sig",mar = c(0, 0, 1, 0),
         cex.main=0.8, number.cex = .6, title = 'PRS and other scales')
library(psych)
corr.test(rawPRS[, c(24:26)], method="spearman",alpha=.05,ci=TRUE)


## ----evaluating cronbach alpha, echo=FALSE------------------
PRS14<-'
fac1=~PRS1+PRS2+PRS3+PRS4+PRS5
fac2=~PRS6+PRS7+PRS8+PRS9+PRS10+PRS11+PRS12+PRS13+PRS14
'
fit<-cfa(PRS14, data = rawPRS, std.lv=TRUE)
fit.PRS14<-summary(fit, fit.measures=TRUE, modindices=TRUE)

df.PRS14 <- rawPRS[,fit.PRS14$pe$rhs[!(fit.PRS14$pe$lhs %in% c('fac1', 'fac2'))]]  
alpha(df.PRS14)
df.PRS14$total<-rowSums(df.PRS14)
summary(df.PRS14)
sd(df.PRS14$total)
require(psychometric)
ldf.PRS14<-list(x=df.PRS14[,1:5],y=df.PRS14[,6:14]) #two subscales
lapply(ldf.PRS14, alpha)
isubr<-lapply(ldf.PRS14,item.exam,discrim=TRUE) 
isubrel<-c(isubr$x$Item.Rel.woi, isubr$y$Item.Rel.woi) 

detach('package:psychometric',unload = TRUE)
require(psych)
itotalpha<-alpha(df.PRS14[,1:14])$alpha.drop[,'raw_alpha']
isubalpha<-lapply(ldf.PRS14, alpha)
ialphad<-c(isubalpha$x$alpha.drop[,'raw_alpha'],
           isubalpha$y$alpha.drop[,'raw_alpha'])
rslt14<-as.data.frame(t(rbind(itotalpha, ialphad, isubrel)))
row.names(rslt14)<-names(df.PRS14[,1:14])
round(rslt14,3)
omega(df.PRS14, nfactor=2)


## ----statistics, echo=FALSE---------------------------------
shapiro.test(rawPRS$PRS_total)
mean(rawPRS$PRS_total)
median(rawPRS$PRS_total)
sd(rawPRS$PRS_total)
