# Supplementary material for: Do We Ask What the Deities Can Do for Us? The Roles of Dao Religion and Resilience in Suicidality in Chronic Pain
Source: Pain Res Manag. 2025 Apr 17;2025:3056383. doi: 10.1155/prm/3056383 (PMC12021491; doi:10.1155/prm/3056383)
Supplement: Supporting Information — Supporting 4: Text file, test with penalized ML, is the R code for the logistic regression on the probability of attempting suicide. Related results are displayed in Table 4 and Figure 2. [file 3056383.f4.txt]

## ----setup, include=FALSE----------------------------------
knitr::opts_chunk$set(echo = TRUE)


## ----packages, echo=FALSE----------------------------------
library(tidyverse)
library(lubridate)
library(readxl)
require(ggplot2)
require(methods)
library(modelr)
require(corrplot)
library(glmnet)
require(caret)
require(ggpubr)
require(logistf)


## ----files, echo=FALSE-------------------------------------
raw <- read_excel('PRS and demo test.xlsx')
class(raw)
summary(raw)
raw[,c('suicide')]<- sapply (raw[,c('suicide')], as.character)

#deleting missing values
# first Converting ? to NA
raw[raw == "?"] <- NA
# Keeping only the na.omit() function
raw <- na.omit(raw)

## ----dummy the variables, echo=FALSE-----------------------
table(raw$suicide)
table(raw$gender)

# Splitting the data into train and test
raw$suicide<-as.factor(raw$suicide)
index <- createDataPartition(raw$suicide, p = 0.99, list = FALSE)
train <- raw[index, ]
test <- raw[-index, ]


## ----histograms, echo=FALSE--------------------------------


#by PRStotal
A<-train %>%
  filter(!PRStotal=='NA') %>%
  mutate(PRS.f=cut(PRStotal,breaks=c(0,19,33,56))) %>%
  ggplot(aes(x=PRS.f,fill=suicide)) + geom_bar(position='dodge') + xlab('PRS Group')


## by gender
B<-train %>%
  ggplot(aes(x=gender,fill=suicide)) + geom_bar(position='dodge')


## by opioid
C<-train %>%
  ggplot(aes(x=opioid,fill=suicide)) + geom_bar(position='dodge')


tiff("Frequency of suicide attempt references by different characteristics.tiff", res = 300,width = 4, height = 4, units = 'in')
ggarrange(
  A,                
  ggarrange(B, C, ncol = 2, labels = c("B", "C"), common.legend = TRUE, legend = "bottom"),nrow = 2, 
  labels = "A"     
  ) 
dev.off()


## ----logistic models, echo=FALSE---------------------------
## remove observations with missing PRStotal, define PRS groups and suicide experience
train_PRS <- train %>%
  filter(!PRStotal=='NA') %>%
  mutate(PRS.f=cut(PRStotal,breaks=c(0,19,33,56)),
         lsurv = suicide=='1')
     
test_PRS <- test %>%
  filter(!PRStotal=='NA') %>%
  mutate(PRS.f=cut(PRStotal,breaks=c(0,19,33,56)),
         lsurv = suicide=='1')


## ----bias reduction logistic regression, echo=FALSE--------
fit<-logistf(data=train_PRS, lsurv~gender+PRS.f, se.fit = TRUE)
coef(fit)
fit[["prob"]]
confint(fit)
exp(fit[["coefficients"]])
1/exp(fit[["coefficients"]][["PRS.f(19,33]"]])
1/exp(fit[["coefficients"]][["PRS.f(33,56]"]])
